# Supplementary material for: Evaluating the impact of heat stress as measured by temperature-humidity index (THI) on test-day milk yield of small holder dairy cattle in a sub-Sahara African climate
Source: Livest Sci. 2020 Dec;242:104314. doi: 10.1016/j.livsci.2020.104314 (PMC7733953; doi:10.1016/j.livsci.2020.104314)
Supplement: Supplementary file 1 [file mmc1.xml]

<?xml version="1.0" encoding="UTF-8" standalone="no"?><data:data><datasets><author>cekine@cgiar.org</author><type>0</type><dataset><value>1</value><reason>The authors do not have permission to share data</reason><comments/></dataset></datasets></data:data>
